# Supplementary material for: CD24 regulates cancer stem cell (CSC)-like traits and a panel of CSC-related molecules serves as a non-invasive urinary biomarker for the detection of bladder cancer
Source: Br J Cancer. 2018 Oct 17;119(8):961–70. doi: 10.1038/s41416-018-0291-7 (PMC6203855; doi:10.1038/s41416-018-0291-7)
Supplement: Supplementary file 2 — Supplementary Table S1 [file 41416_2018_291_MOESM2_ESM.xlsx]

## Sheet: S1
	Supplementary Table S1. Sequences of primers for Q-RT-PCR used in the present study
	Gene name	Forward primer	Reverse primer
	CD24	CTGGCACTGCTCCTAC	GAGTGAGACCACGAAG
	SOX2	CCCACCTACAGCATGTCCTACTC	TGGAGTGGGAGGAAGAGGTAAC
	ALDH1A1	TGTTAGCTGATGCCGACTTG	TTCTTAGCCCGCTCAACACT
	Bmi1	CGTGTATTGTTCGTTACCTGGA	TTCAGTAGTGGTCTGGTCTTGT
	OCT4	GTCCGAGTGTGGTTCTGTA	CTCAGTTTGAATGCATGGGA
	LGR5	GATGTTGCTCAGGGTGGACT	TTTCCCGCAAGACGTAACTC
	NANOG	CAGCTGTGTGTACTCAATGATAGATTT	ACACCATTGCTATTCTTCGGCCAGTTG
	ΔNp63	ACCTGGAAAACAATGCCCAGA	ACGAGGAGCCGTTCTGAATC
	CK14	GGCCTGCTGAGATCAAAGAC	GTCCACTGTGGCTGTGAGAA
	CD133	TGGGGCTGCTGTTTATTATTCT	TGCCACAAAACCATAGAAGATG
	CD44	AGAAGGTGTGGGCAGAAGAA	AAATGCACCATTTCCTGAGA
	CD49f	CGAAACCAAGGTTCTGAGCCCA	CTTGGATCTCCACTGAGGCAGT
	CD90	CGCTCTCCTGCTAACAGTCTT	CAGGCTGAACTCGTACTGGA
	HMGA2	AAAGCAGCTCAAAAGAAAGCA	TGTTGTGGCCATTTCCTAGGT
	YAP1	ACCCACAGCTCAGCATCTTCG	TGGCTTGTTCCCATCCATCAG
	ABCG2	AGCTGCAAGGAAAGATCCAA	TCCAGACACACCACGGATAA
	β-actin	TTCTACAATGAGCTGCGTGTG	GGGGTGTTGAAGGTCTCAAA
	Quantitative-RT-PCR was done at 50 °C for 2 min, 95 °C for 10 min, followed by 40 cycles at 95 °C for 15 sec and 58 °C for 1 min.
