# Supplementary material for: CD24 regulates cancer stem cell (CSC)-like traits and a panel of CSC-related molecules serves as a non-invasive urinary biomarker for the detection of bladder cancer
Source: Br J Cancer. 2018 Oct 17;119(8):961–70. doi: 10.1038/s41416-018-0291-7 (PMC6203855; doi:10.1038/s41416-018-0291-7)
Supplement: Supplementary file 3 — Supplementary Table S2 [file 41416_2018_291_MOESM3_ESM.xlsx]

## Sheet: S2
	Supplementary Table S2. The sensitivity and specificity of the 15 genes for cancer detection using urine (training cohort)
		Expression level (mean + SEM)		P-value	AUC	Cut-off	Sensitivity (%)	Specificity (%)
		Control	Cancer
	NANOG	0.001 + 0.001	0.202 + 0.086	0.024	0.711	0.0143	45.8	100
	CD24	0.006 + 0.002	0.035 + 0.012	0.02	0.627	0.022	45.8	95.8
	CD49	0.039 + 0.011	0.250 + 0.096	0.034	0.771	0.115	54.2	91.7
	LGR5	0.0001 + 0.0001	0.0287 + 0.013	0.041	0.548	0.0001435	29.2	87.5
	Np63	0.0005 + 0.0004	0.016 + 0.006	0.03	0.694	6.36e-05	62.5	83.3
	SOX2	0.305 + 0.238	1.132 + 0.238	0.018	0.628	0.387	58.3	83.3
	Bmi1	0.152 + 0.048	0.700 + 0.196	0.009	0.818	0.118	87.5	66.7
	ALDH1A1	0.011 + 0.004	0.232 + 0.173	NS (0.209)	0.626	0.14	29.2	100
	HMGA2	0.013 + 0.006	0.592 + 0.388	NS (0.143)	0.524	0.104	20.8	100
	CD44	0.011 + 0.006	0.032 + 0.018	NS (0.273)	0.538	0.062	16.7	95.8
	YAP1	0.004 + 0.032	0.066 + 0.032	NS (0.170)	0.53	0.000621	37.5	87.5
	OCT4	0.007 + 0.004	0.038 + 0.019	NS (0.125)	0.52	0.022	29.2	87.5
	CD133	0.008 + 0.035	0.126 + 0.046	NS (0.436)	0.623	0.019	70.8	58.3
	CK14	0.0001 + 0.00004	0.0004 + 0.0004	NS (0.379)	0.554	1.418e-08	62.5	58.3
	CD90	0.176 + 0.046	0.525 + 0.353	NS (0.332)	0.509	0.053	70.8	50
	AUC, area under the curve. Red mark indicates molecules with significantly different expression between UCB and control subjects
