# Supplementary material for: CD24 regulates cancer stem cell (CSC)-like traits and a panel of CSC-related molecules serves as a non-invasive urinary biomarker for the detection of bladder cancer
Source: Br J Cancer. 2018 Oct 17;119(8):961–70. doi: 10.1038/s41416-018-0291-7 (PMC6203855; doi:10.1038/s41416-018-0291-7)
Supplement: Supplementary file 4 — Supplementary Table S3 [file 41416_2018_291_MOESM4_ESM.xlsx]

## Sheet: S3
	Supplementary Table S3. Sensitivity and specificity of combination markers for cancer detection using urine ( training cohort)
	Markers	Sensitivity (%)	Specificity (%)	PPV (%)	NPV (%)	P-value
	6 markers
	NANOG/CD24/CD49f/LGR5/Np63/SOX2	95.8	50	65.7	92.3	0.001
	5 markers
	NANOG/CD24/CD49f/LGR5/Np63	95.8	62.5	71.9	93.8	<0.001
	NANOG/CD24/CD49f/LGR5/SOX2	91.7	62.5	71	88.2	<0.001
	4 markers
	NANOG/CD24/CD49f/LGR5	83.3	80	76.9	85.7	<0.001
	NANOG/CD24/CD49f/Np63	95.8	75	79.3	94.7	<0.001
	NANOG/CD24/CD49f/SOX2	91.7	70.8	75.9	89.5	<0.001
	CD24/CD49f/LGR5/SOX2	91.7	70.8	75.9	89.5	<0.001
	NANOG/CD24/LGR5/SOX2	87.5	70.8	75	85	<0.001
	NANOG/CD24/LGR5/Np63	87.5	66.7	72.4	84.2	<0.001
	NANOG/CD49f/LGR5/SOX2	91.7	62.5	71	88.2	<0.001
	3 markers
	NANOG/CD24/CD49f	83.3	87.5	87	84	<0.001
	NANOG/CD24/LGR5	70.8	83.3	81	74.1	<0.001
	NANOG/CD24/SOX2	87.5	79.2	80.8	86.4	<0.001
	NANOG/CD24/Np63	87.5	79.2	80.8	86.4	<0.001
	NANOG/CD49f/Np63	87.5	79.2	80.8	86.4	<0.001
	CD24/CD49f/LGR5	83.3	75	76.9	81.8	<0.001
	CD24/CD49f/SOX2	91.7	70.8	75.9	89.5	<0.001
	PPV, positive predictive value; NPV, negative predictive value.
	Red mark indicates a candidate combination panel with well balanced diagnostic accuracy.
