# Supplementary material for: CD24 regulates cancer stem cell (CSC)-like traits and a panel of CSC-related molecules serves as a non-invasive urinary biomarker for the detection of bladder cancer
Source: Br J Cancer. 2018 Oct 17;119(8):961–70. doi: 10.1038/s41416-018-0291-7 (PMC6203855; doi:10.1038/s41416-018-0291-7)
Supplement: Supplementary file 5 — Supplementary Table S4 [file 41416_2018_291_MOESM5_ESM.xlsx]

## Sheet: S4
	Supplementary Table S4. Sensitivity and specificity of 3 genes panel in combined cohort (training and validation, 84 cases and 207 controls)
	Markers	Sensitivity (%)	Specificity (%)	PLR	95% CI	NLR	95% CI
	NANOG/CD24/CD49f	82.1	75.8	3.4	2.71-4.08	0.24	0.15-0.36
	NANOG	50	89.9	4.64	2.77-7.83	0.67	0.59-0.78
	CD24	38.1	91.8	2.62	1.74-3.90	0.7	0.59-0.83
	CD49f	40.5	84.5	4.93	3.18-7.67	0.56	0.47-0.67
	PPV, positive predictive value; PLR, positive likelihood ratio; NLR, negative likelihood ratio; 95% CI, 95% confidence interval.
